# Supplementary material for: Influence of Nutritional Ketosis Achieved through Various Methods on Plasma Concentrations of Brain Derived Neurotropic Factor
Source: Brain Sci. 2022 Aug 27;12(9):1143. doi: 10.3390/brainsci12091143 (PMC9496887; doi:10.3390/brainsci12091143)
Supplement: Supplementary file 1 [file brainsci-12-01143-s001.zip]

Archive with 1 entries (1 files):
- brainsci-1833542-supplementary.pdf
